# Supplementary material for: Correlation of Fabrication Methods and Enhanced Wear Performance in Nanoporous Anodic Aluminum Oxide with Incorporated Molybdenum Disulfide (MoS2) Nanomaterials
Source: Nanomaterials (Basel). 2024 Feb 29;14(5):451. doi: 10.3390/nano14050451 (PMC10934346; doi:10.3390/nano14050451)
Supplement: Supplementary file 1 [file nanomaterials-14-00451-s001.zip]

Archive with 1 entries (1 files):
- nanomaterials-2863411-supplementary.pdf
